# Supplementary material for: Human disease-causing mutations result in loss of leiomodin 2 through nonsense-mediated mRNA decay
Source: PLoS Genet. 2024 May 15;20(5):e1011279. doi: 10.1371/journal.pgen.1011279 (PMC11132695; doi:10.1371/journal.pgen.1011279)
Supplement: S2 File — (XLSX) [file pgen.1011279.s003.xlsx]

## Sheet: Figure 1
Figure 1B
	LMOD2/GFP (% of WT)
	CDS[W398*]	MG[W398*]	MG-Bglob[W398*]	G[W398*]
Replicate 1	86.1118	22.9096	32.1901	28.1331
Replicate 2	97.9578	11.644	27.2771	27.5432
Replicate 3	82.9763	19.5676	27.8589
Figure 1C
	LMOD2/GFP (% of WT)
	CDS[R513*]	MG[R513*]
Replicate 1	103.088	23.9798
Replicate 2	109.539	25.4601
Replicate 3	87.1202	25.7357
Figure 1D
	LMOD2/GFP (% of WT)
	CDS[V415fs*108]	MG[V415fs*108]
Replicate 1	139.123	90.6606
Replicate 2	119.497	79.7368
Replicate 3	135.625	104.442

## Sheet: Figure 2
Figure 2A
	Mature mRNA			Pre-mRNA
	LMOD2 Ex1-2/Neo (% of WT)			LMOD2 Int2/Neo (% of WT)
	CDS[W398*]	MG[W398*]		CDS[W398*]	MG[W398*]
Replicate 1	113.769	54.8141		N/A	91.2201
Replicate 2	92.7182	70.4502		N/A	105.61
Replicate 3	103.732	48.4467		N/A	81.0496
	Mature mRNA			Pre-mRNA
	LMOD2 Ex2-3/Neo (% of WT)			LMOD2 Int2/Neo (% of WT)
	CDS[R513*]	MG[R513*]		CDS[R513*]	MG[R513*]
Replicate 1		30.5806		N/A	95.9012
Replicate 2	89.0798	72.977		N/A	61.2526
Replicate 3	74.7003	35.8481		N/A	85.8986
Replicate 4	117.848	30.7117		N/A	203.225
Replicate 5	164.484	18.959		N/A	189.56
Figure 2B
	Mature mRNA			Pre-mRNA
	LMOD2 Ex1-2/Neo (% of WT)			LMOD2 Int2/Neo (% of WT)
	MG[398*]	MG[398*]		MG[398*]	MG[398*]
	VEH	CHX		VEH	CHX
Replicate 1	53.1651	90.2443		85.9279	77.7488
Replicate 2	49.2144	113.102		71.7698	101.364
Replicate 3	65.2082	85.7697		93.4944	80.2699
	Mature mRNA			Pre-mRNA
	LMOD2 Ex2-3/Neo (% of WT)			LMOD2 Int2/Neo (% of WT)
	MG[R513*]	MG[R513*]		MG[R513*]	MG[R513*]
	VEH	CHX		VEH	CHX
Replicate 1	62.91	90.6993		124.339
Replicate 2	29.6387	77.8254		139.791	106.635
Replicate 3	31.0281	93.9199		114.783	100.017
Replicate 4	40.2487			87.6085	54.2507

## Sheet: Figure 3
Figure 3A
	LMOD2/PonS (% of WT)
	FT-CDS[W398*]	FT-MG[W398]
Replicate 1	126.833	15.9238
Replicate 2	144.174	33.3652
Replicate 3		23.5942
Replicate 4		13.5998
Replicate 5		31.7959
Replicate 6		10.3664
Replicate 7		17.5504
Replicate 8		15.9887
Figure 3B
	Mature mRNA			Pre-mRNA
	LMOD2 Ex2-3/HygR (% of WT)			LMOD2 Int2/HygR (% of WT)
	FT-CDS[W398*]	FT-MG[W398*]		FT-CDS[W398*]	FT-MG[W398*]
Replicate 1	119.233	32.9064		N/A	165.167
Replicate 2	195.888	26.8757		N/A	181.721
Replicate 3	235.626	22.1034		N/A	124.199
Figure 3C
	Fraction of LMOD2 Protein Remaining
	FT-CDS	FT-CDS	FT-CDS	FT-CDS		FT-CDS[W398*]	FT-CDS[W398*]	FT-CDS[W398*]	FT-CDS[W398*]
	Replicate 1	Replicate 2	Replicate 3	Replicate 4		Replicate 1	Replicate 2	Replicate 3	Replicate 4
0	1	1	1	1		1	1	1	1
4	0.873856	0.894138	0.834761	0.89813		0.665334	0.583497	0.770339	0.652794
8	0.579197	0.619202	0.624191	0.807133		0.466078	0.460126	0.570686	0.422931
24	0.370374	0.364015	0.430454	0.494598		0.256116	0.247262	0.254386	0.234947

## Sheet: Figure 4
Figure 4A
	Firefly/Renilla (% of WT)
	Luc-CDS[W398*]	Luc-MG[W398*]		Luc-CDS[R513*]	Luc-MG[R513*]
Replicate 1	94.0755	43.7196		64.3304	16.7842
Replicate 2	85.1197	38.0216		53.4065	14.4751
Replicate 3	95.2218	29.7847		47.1104	19.5689
Replicate 4	100.582	21.4486		59.0202	18.8191
Figure 4C
	Firefly/Renilla (% of WT + Scr)
	Luc-MG[W398*]	Luc-MG[W398*]	Luc-MG[W398*]	Luc-MG[W398*]	Luc-MG[W398*]
	Scr	L2[-26]	L2[-30]	L2[-34]	L2[-38]
Replicate 1	28.3018	19.4227	32.6551	39.2393	63.5662
Replicate 2	21.5617	21.3666	46.9025	55.3547	59.6314
Replicate 3	31.3844	26.0077	44.8842	50.3949	56.8072
Figure 4D
	Firefly/Renilla (% of WT + Scr)
	Luc-MG[W398*]	Luc-MG[W398*]	Luc-MG[W398*]	Luc-MG[W398*]	Luc-MG[W398*]	Luc-MG[W398*]	Luc-MG[W398*]
L2[--38]:	–	12.5 nM	25 nM	50 nM	100 nM	200 nM	400 nM
Replicate 1	23.5924	27.4159	34.9268	46.6564	61.9938	77.0503
Replicate 2	20.5804	20.8328	22.957	32.5987	44.5011	62.4168	80.1541
Replicate 3	29.9354	31.4507	31.8834	40.1516	42.7144	70.488	94.5872
Replicate 4	29.1605	33.5993	36.3535	38.0695	47.2166	59.1247	101.719
Figure 4E
	Firefly/Renilla (% of WT )
	Luc-MG[R513*]	Luc-MG[R513*]
	Scr	L2[-38]
Replicate 1	37.5476	70.0028
Replicate 2	35.5847	85.1061
Replicate 3	41.9658	84.6574
Figure 4G
	Input			IP: EEIF4A3
	LMOD2 Ex2-3/RPL32			LMOD2 Ex2-3/RPL32
	Scr	L2[-38]		Scr	L2[-38]
Replicate 1	1	1.85434		1	0.643745
Replicate 2	1	1.96484		1	0.679776
Replicate 3	1	1.56604		1	0.727694

## Sheet: Figure S1
Figure S1A
	Lmod2/PonS							Lmod2/PonS
	FT-MG	FT-MG	FT-MG	FT-MG	FT-MG	FT-MG		FT-MG[W398*]	FT-MG[W398*]	FT-MG[W398*]	FT-MG[W398*]	FT-MG[W398*]	FT-MG[W398*]
	–	Scr	L2[-26]	L2[-30]	L2[-34]	L2[-38]		–	Scr	L2[-26]	L2[-30]	L2[-34]	L2[-38]
Replicate 1	0.924932	1	1.01925	1.11182	0.9895	1.24278		0.120129	0.199145	0.291167	0.816833	0.565081	0.604394
Replicate 2	0.97071	1	0.952008	0.866404	0.918891	1.03304		0.308645	0.398347	0.45714	1.04647	0.867083	0.865175
Replicate 3	1.06907	1	0.842627	0.807914	0.946858	1.1848		0.110824	0.249429	0.252315	0.625752	0.492077	0.586107
Replicate 4	0.866555	1	0.956231	0.922248	0.999647	1.05208		0.204457	0.36522	0.360707	0.605005	0.645946	0.793774
Figure S1B
	Mature mRNA							Pre-mRNA
	LMOD2 Ex2-3/Hygr							LMOD2 Int2/Hygr
	FT-MG[W398*]	FT-MG[W398*]	FT-MG[W398*]	FT-MG[W398*]	FT-MG[W398*]	FT-MG[W398*]		FT-MG[W398*]	FT-MG[W398*]	FT-MG[W398*]	FT-MG[W398*]	FT-MG[W398*]	FT-MG[W398*]
	–	Scr	L2-26	L2-30	L2-34	L2-38		–	Scr	L2-26	L2-30	L2-34	L2-38
Replicate 1	0.220227	0.396072	0.314947	0.427871	0.533366	0.586869		0.760253	0.90863	2.47265	0.713194	1.06834	1.80383
Replicate 2	0.252924	0.355018	0.353539	0.392305	0.44276	0.480123		0.894782	1.46915	5.76957	0.761817	0.88347	1.08926
Replicate 3	0.279462	0.534141	0.437436	0.724568	0.755888	0.793057		1.02412	1.76213	6.26169	1.78533	2.36976	3.33158
Replicate 4	0.336	0.634862	0.745441	0.427831	0.486595	0.875785		0.956777	1.35447	4.39331	1.11776	1.54603	2.24035
Replicate 5	0.25006	0.376421	0.28889	0.534847	0.518047	0.548737		0.94817	1.27255	2.90023	1.73849	1.72338	2.09965
Replicate 6	0.223965	0.406244	0.303591	0.570188	0.554444	0.562951		1.36252	1.48999	4.07454	2.56659	2.41377	3.31577
Replicate 7	0.204443	0.367121	0.288504	0.655099	0.585549	0.616364		0.81083	0.731023	1.71856	0.925466	0.778186	2.52968
Replicate 8	0.31948	0.37886	0.39831	0.551333	0.587588	0.539495		0.307003	0.630652	1.32372	0.561225	0.850916	1.01623
Replicate 9	0.252414	0.371913	0.355499	0.769512	0.601279	0.574697		1.01511	0.878519	3.43306	1.96075	1.40936	1.58296
